# Supplementary material for: STING activation reprograms the microenvironment to sensitize NF1-related malignant peripheral nerve sheath tumors for immunotherapy
Source: J Clin Invest. 2024 Mar 19;134(10):e176748. doi: 10.1172/JCI176748 (PMC11093615; doi:10.1172/JCI176748)
Supplement: Supporting data values [file jci-134-176748-s217.xlsx]

## Sheet: Figure 1A
	pNF								MPNST
CD3	126	137	234	223					5	3	5	8	0	11	5
CD4	22	16	22						22	0	8	5	0	11	3
CD8	11	11	8						0	3	0	8	0	8	5

## Sheet: Figure 1B
	pNF								MPNST
CD20	82	104							19	22

## Sheet: Figure 1C
	pNF								MPNST
Iba1	77	96							126	88	80	85	107	88	93	82
iNOS	63	71							3	5	3	3	0	3	5	3
Mannose receptor	96	102							124	132	91	93	91	96	80	104

## Sheet: Figure 1D
	Melanoma								pNF								mMPNST								hMPNST
PD-1	42.5824	38.4615							3.663	4.57876							3.663	3.663	4.57876	4.57876					23.8095	18.315
PD-L1	41.2088	32.967							38.4615	44.8718							57.6923	50.3663	53.1135	49.4505					95.2381	108.059

## Sheet: Figure 2B
	44019	44043	45352	50325	50327T1	50327T2	51280T1	51280T2	44017	44020	44029	43016	48420	47350
pIRF3	1623.35	1767.13	4599.9	2459.64	4042.66	4124.07	1069.31	3352.9	15049.7	14626.5	19180.9	9547.58	13389.2	13389.2
IRF3	1082.23	1125.23	1764.13	1924.96	1561.74	2181.81	723.113	6847.5	8566.34	5697.05	3662.84	649.113	4612.99	1284.01
pIRF3/IRF3	1.5	1.57046	2.60745	1.27776	2.58856	1.89021	1.47875	0.489654	1.75684	2.56737	5.23662	14.7087	2.9025	10.4276
pNFkB	223.021	1600.01	1448.18	182.021	574.92	539.263	208.192	221.263	5413.93	12325.1	1474.08	5230.47	11916.8	2033.98
NFkB	532.163	791.82	901.234	1206.89	715.163	513.042	774.527	1198.36	1060.7	2690.3	339.335	1062.11	2847.82	649.284
pNFkB/NFkB	0.419084	2.02068	1.60689	0.150818	0.803901	1.05111	0.268799	0.184639	5.10412	4.58129	4.34403	4.92459	4.18452	3.13266

## Sheet: Figure 2C
Ifnb1		Tnf		Cxcl10		Il12a
Control	ADU-S100	Control	ADU-S100	Control	ADU-S100	Control	ADU-S100
0.83	0.68	0.91	1.98	0.69	1.46	0.91	1.98
0.37	5.46	0.14	1.91	0.95	0.21	0.14	1.91
0.73	1.99	1.46	1.82	1.36	2.45	1.46	1.82
3.159	6.954	1.369	0.783	0.988	0.052	0.4	6.058
0.273	2.909	0.657	11.015	1.639	0.212	0.803	1.051
0.516	1.055	1.302	1.319	0.462	0.193	0.302	1.59
0.7		1.623		1.494		0.214
0.111		0.02		0.417		0.052

## Sheet: Figure 2D
	42440	44009	61106	61108	59608	61705	61706	61709
pIRF3	917.648	293.385	859.548	939.305	2787.5	4496.57	3944.91	10468.9
IRF3	2663.33	1929.38	1920.67	1877.89	3862.3	4589.31	4637.72	5056.72
Vinculin	1243.16	1573.58	941.456	2047.53	2149.36	1593.11	1568.75	3201.87
pIRF3/IRF3	0.34455	0.152062	0.447525	0.500191	0.721719	0.979793	0.850615	2.07029

## Sheet: Figure 2E
Ifnb1		Tnf		Cxcl10		Il12a
Control	ADU-S100	Control	ADU-S100	Control	ADU-S100	Control	ADU-S100
3.69109	67.2505	0.0187	23.8223	4.92	17.9647	0.098	11.2885
0.298671	231.857	0.048	7.29045	4.37	8.76603	0.0426	21.036
0.008224	90.2892	0.0241	4.4049	1.53	16.5719	0.0013	12.4824
0.002012	139.553	0.0089	11.3437	0.38	13.6381	0.0004	9.9756

## Sheet: Figure 3B
	Area= 364043.89 um2=0.364 mm2
ADU-S100 IT		CD3						CD4						CD8						PD-1						PD-L1
		44017	44020	44029	44019 con	44043 con	45352 con	44017	44020	44029	44019 con	44043 con	45352 con	44017	44020	44029	44019 con	44043 con	45352 con	44017	44020	44029	44019 con	44043 con	45352 con	44017	44020	44029	44019 con	44043 con	45352 con
	1	18	92	6	11	13	18	28	44	19	5	5	27	15	10	13	7	23	10	27	43	20	2	4	7	23	19	40	20	28	17
	2	16	77	7	12	4	19	19	24	17	9	13	8	30	12	26	13	13	16	63	20	8	1	2	6
	3	20	87	12	14	14	14	25	32	10	9	4	9	57	28	40	2	13	5	70	45	18	2	3	8	26	22	12	23	33	31
	4	158		7	19	10	19	38	30	28	5	6	10	62		57	4	23	22	12		14	3	5	5
	5	73		24	7	6	5	44	15	6	9	7	7	43		50	6	1	3	23		7	4	4	8	33	35	26	17	18	24
	6	67						32																6
	Average	58.6667	85.3333	11.2	12.6	9.4	15	31	29	16	7.4	7	12.2	41.4	16.6667	37.2	6.4	14.6	11.2	39	36	13.4	2.4	4	6.8	27.3333	25.3333	26	20	26.3333	24
	per 1 mm2	161.172	234.432	30.7692	34.6154	25.8242	41.2088	85.1648	79.6703	43.956	20.3297	19.2308	33.5165	113.736	45.7875	102.198	17.5824	40.1099	30.7692	107.143	98.9011	36.8132	6.59341	10.989	18.6813	75.0916	69.5971	71.4286	54.9451	72.3443	65.9341
		CD3								CD4								CD8
		47350	48420	43016	50325 con	50327-T1 con	50327-T2 con	51280-T1 con	51280-T2 con	47350	48420	43016	50325 con	50327-T1 con	50327-T2 con	51280-T1 con	51280-T2 con	47350	48420	43016	50325 con	50327-T1 con	50327-T2 con	51280-T1 con	51280-T2 con
	1	50	43	65	10	12	14	9	11	26	32	27	8	5	4	5	8	36	23	38	6	13	13	4	6
	2	119	64	54	8	9	12	12	11	27	27	27	8	10	7	6	8	45	27	35	6	13	10	6	6
	3	78	90	78	12	13	8	10	10	26	39	29	9	8	9	8	8	46	22	37	8	14	12	5	5
	4
	5
	6
	Average	82.3333	65.6667	65.6667	10	11.3333	11.3333	10.3333	10.6667	26.3333	32.6667	27.6667	8.33333	7.66667	6.66667	6.33333	8	42.3333	24	36.6667	6.66667	13.3333	11.6667	5	5.66667
	per 1 mm2	226.19	180.403	180.403	27.4725	31.1355	31.1355	28.3883	29.304	72.3443	89.7436	76.0073	22.8938	21.0623	18.315	17.3993	21.978	116.3	65.9341	100.733	18.315	36.63	32.0513	13.7363	15.5678

## Sheet: Figure 3D
		44043	44019	45352	50325	50325	50325	50327	51280	51280
Day 1		3146	25	6	123.5	165.375	208.25	1513.05	725.995	67.34
Day 4		3267	105	16	255.255	395.85	259.35	2658.72	1271.83	109.65
Day 7		6708	346.5	30	552.63	569.25	470.925	4958.44	2508.47	339.112
Day 12			572	45	552.63	619.913	450	10518.8	6901.04	1260.75

[truncated: 37 more sheets: Figure 3E, Figure 3F, Figure 4D, Figure 4E, Figure 5B, Figure 5D, Figure 6B, Figure 6C, Figure 6D, Supplemental Figure 1A, Supplemental Figure 1C, Supplemental Figure 1D, Supplemental Figure 2B, Supplelemental Figure 2C, Supplemental Figure 2E, Supplemental Figure 2F, Supplemental Figure 3A, Supplemental Figure 3B, Supplemental Figure 4B, Supplemental Figure 4C …]
